# Supplementary material for: SMART-BARN: Scalable multimodal arena for real-time tracking behavior of animals in large numbers
Source: Sci Adv. 2023 Sep 1;9(35):eadf8068. doi: 10.1126/sciadv.adf8068 (PMC10854427; doi:10.1126/sciadv.adf8068)
Supplement: Supplementary file 2 — Movies S1 to S4 [file sciadv.adf8068_movies_s1_to_s4.zip]

Archive with 4 entries (4 files):
- adf8068_Movie_S1.mp4
- adf8068_Movie_S2.mp4
- adf8068_Movie_S3.mp4
- adf8068_Movie_S4.mp4
